# Supplementary material for: Unnecessary ordering of magnetic resonance imaging of the knee: A retrospective chart review of referrals to orthopedic surgeons
Source: PLoS One. 2020 Nov 2;15(11):e0241645. doi: 10.1371/journal.pone.0241645 (PMC7605700; doi:10.1371/journal.pone.0241645)
Supplement: S1 Data — (XLSX) [file pone.0241645.s001.xlsx]

## Sheet: Sheet1
Study ID	Age	Sex	Reason for referral	Was referral due to 'meniscal tear'	Was X-ray done prior to consult?	Orthopedist ordered Xray?	Was a follow-up required to review X-ray?	MRI ordered by Orthopedic Surgeon?	MRI pathology	MRI diagnostically useful?	Diagnosable with X-ray or physical exam alone	MRI used for management	Appropriate MRI?	Did pt get surgery	Arthroscopy or TKA?	Days to Consult
1	78	F	inpatient swollen knee consultation	no	unknown	yes	no	no	n/a	n/a	yes	n/a	n/a	yes	TKA	0
2	62	M	acute R knee pain following fall- emerg consult	no	yes	no	no	yes	complex MMT, partial MCL injury, loose body	yes	no	no	yes	no	n/a	0
3	56	M	R knee pain	no	yes	no	no	no	n/a	n/a	no	n/a	n/a	no	n/a	2
4	75	M	R knee pain worsening	no	no	yes	no	no	n/a	n/a	yes	n/a	n/a	yes	TKA	2
5	56	M	R MMT	yes	no	no	no	no	MMT, thinning hyaline cartilage	no	yes	no	no	no	n/a	3
6	60	F	L knee pain through MAC	no	yes	no	no	no	mod-severe tricompartmental OA	no	yes	no	no	no	n/a	6
7	55	F	R knee injury following fall; <MT on MRI	yes	no	no	no	no	degenerative MMT, multicompartmental arthritis	no	yes	no	no	no	n/a	7
8	64	M	L knee pain; prev. patellar surgery	no	unknown	no	no	no	n/a	n/a	yes	n/a	n/a	no	n/a	7
9	66	M	R knee pain and instability	no	yes	no	no	no	n/a	n/a	yes	n/a	n/a	no	n/a	7
10	73	F	severe OA bilateral knees	no	yes	no	no	no	n/a	n/a	yes	n/a	n/a	yes	TKA	7
11	78	F	L knee pain + MRI results	yes	no	?	?	no	meniscal tears + degenerative changes	no	yes	no	no	yes	TKA	7
12	61	M	quad tendon rupture	no	no	no	no	no	n/a	n/a	no	n/a	n/a	yes	quadriceps repair	8
13	61	F	emergency referral - post-L knee replacement	no	yes	no	no	no	n/a	n/a	no	n/a	n/a	no	n/a	8
14	55	M	R knee pain; meniscal tear on MRI (said see attached report)	yes	yes	no	no	no	complex tear MM; complete ACL tear	yes	no	yes	yes	yes	arthroscopy	8
15	58	M	R knee OA on X ray	no	yes	no	no	no	medial meniscus tear	yes	no	no	no	no	n/a	12
16	55	M	L knee MMT	yes	yes	no	no	no	MMT, degenerative thinning	yes	no	yes	yes	yes	arthroscopy	14
17	65	M	R knee pain	no	yes	no	no	no	n/a	n/a	yes	n/a	n/a	no	n/a	15
18	70	F	L knee fall - patellar fracture	no	yes	no	no	no	n/a	n/a	yes	n/a	n/a	yes	ORIF	15
19	62	M	R knee injury during hokcey	no	yes	no	no	no	n/a	n/a	no	n/a	n/a	yes	arthroscopy	17
20	57	M	L knee injury - heard pop	no	yes	no	no	no	MMT, ACL rupture partial ,bony contusion	yes	no	yes	yes	no	n/a	18
21	67	F	R knee pain	no	yes	no	no	no	n/a	n/a	yes	n/a	n/a	no	n/a	20
22	70	M	L meniscal tear	yes	unknown	no	no	yes	minimally displaced proximal tibial fracture; bony contusion ;OA; degeneration of menisci	yes	no	yes	yes	yes	TKA	23
23	81	F	R knee OA	no	no	no	no	no	degenerative changes R knee	no	yes	no	no	no	n/a	26
24	57	F	L knee problems post injury; torn ACL, LMT, degenerative changes	yes	unknown	unknown	unknown	no	complete ACL tear, LMT, MMT, patellar tendinopathy, high-grade patellar chondral pathology	yes	no	yes	yes	yes	arthroscopy	27
25	55	F	L knee pain, OA	no	yes	no	no	no	n/a	n/a	yes	n/a	n/a	no	n/a	27
26	58	M	R klnee pain	yes	no	unknown	no	no	MCL tear, MMT complex, mild OA	yes	no	yes	yes	yes	arthroscopy	29
27	77	F	L knee meniscal tear	yes	yes	no	no	no	LMT	no	yes	no	no	no	n/a	29
28	60	M	L knee pain	no	yes	no	no	no	n/a	n/a	yes	n/a	n/a	yes	TKA	29
29	56	M	R knee pain	no	no	no	no	no	MMT	yes	no	yes	yes	yes	arthroscopy	30
30	55	M	R knee MMT, partial ACL tear on MRI	no	yes	no	no	no	R kneeMMT with parameniscal cyst	yes	no	yes	yes	yes	arthroscopy	32
31	66	F	R knee pain, MMT on mri	yes	no	yes	no	no	OA, complex MMT, ligaments intact, baker's cyst	no	yes	no	no	no	n/a	32
32	65	M	R knee pain, suspected MMT	yes	no	no	no	no	OA, MMT	no	yes	no	no	no	n/a	33
33	69	F	L knee OA	no	yes	no	no	no	n/a	n/a	yes	n/a	n/a	no	n/a	34
34	86	F	fall, click in R knee	no	yes	no	no	no	n/a	n/a	yes	n/a	n/a	no	n/a	34
35	58	F	R knee pain + meniscal tear	yes	yes	no	n/a	no	meniscal tear; chondromalacia	yes	no	yes	yes	yes	Arthroscopy	34
36	65	F	left knee OA	no	yes	no	no	no	n/a	n/a	yes	n/a	n/a	no	n/a	34
37	55	F	R knee OA and meniscal issues	yes	yes	yes	no	unknown	R knee MRI: partial ACL rupture, MMT, LMT, osteoarthritis	no	yes	no	no	no	n/a	35
38	60	M	partial ACL tear urgent appointment	no	no	no	no	no	complex MMT, ACL tear, degenerative changes	no	yes	no	no	no	n/a	35
39	55	F	L TKA request	no	yes	no	no	no	n/a	n/a	yes	n/a	n/a	yes	TKA	35
40	79	F	R knee pain only	no	yes	no	no	no	n/a	n/a	yes	n/a	n/a	no	n/a	35
41	79	F	R patellofemoral OA	no	yes	no	no	no	n/a	n/a	yes	n/a	n/a	no	n/a	36
42	83	M	R knee OA - MAC referral	no	yes	no	no	no	n/a	n/a	yes	n/a	n/a	yes	TKA	36
43	68	F	R knee and hip pain	no	yes	no	no	no	n/a	n/a	yes	n/a	n/a	no	n/a	36
44	69	F	R knee TKA?	no	yes	no	no	no	n/a	n/a	yes	n/a	n/a	yes	TKA	37
45	69	M	L knee pain worsening	no	yes	no	no	no	n/a	n/a	yes	n/a	n/a	yes	TKA	37
46	56	M	chronic R ACL tear, also has chronic L ACL tear	no	yes	no	no	no	complex MMT, complete ACL tear, OA	no	yes	no	no	no	n/a	38
47	57	F	RTKA 2009 - pain and inability to walk	no	yes	no	no	no	n/a	n/a	yes	n/a	n/a	yes	TKA	38
48	86	F	bilateral knee OA - through MAC	no	yes	no	no	no	n/a	n/a	yes	n/a	n/a	no	n/a	38
49	55	M	R knee injury	no	yes	no	no	no	complex MMT, small posterior fluid collection, cortical defect med. Fem. Condyle	yes	no	no	yes	no	n/a	38
50	62	F	OA left knee through mac	no	yes	no	no	no	n/a	n/a	yes	n/a	n/a	yes	TKA	39
51																39
52	63	F	R knee ?arthroscopy?	no	yes	no	no	no	n/a	n/a	yes	n/a	n/a	no	n/a	41
53	85	M	L knee OA	no	yes	no	no	no	n/a	n/a	yes	n/a	n/a	yes	TKA	41
54	65	F	knee pain and swelling	no	unknown	unknown	no	no	n/a	n/a	yes	n/a	n/a	no	n/a	43
55	58	M	osteonecrosis R medial femoral condyle	no	yes	no	no	no	R knee: SONK medial femoral condyle; mild OA medial tibiofemoral compartment	yes	no	yes	yes	no	n/a	43
56	58	F	increasing R knee pain	no	yes	no	no	no	OA	no	no	no	yes	no	n/a	43
57	63	M	L knee TKR	no	yes	no	no	no	n/a	n/a	yes	n/a	n/a	yes	TKA	43
58	84	F	R unstable knee + meniscal tear; previous falls	yes	yes	no	no	no	R knee: LMT + mild degenerative change	no	yes	no	no	no	n/a	44
59	65	F	OA, complex meniscal tear	yes	no	no	no	no	arthrosis, complex LMT, baker's cyst	no	yes	no	no	no	n/a	46
60	73	M	R knee pain; MMT, LMT on MRI	yes	yes	no	no	no	MMT, LMT R knee; cartilage thinning along weightbearing portions	no	yes	no	no	no	n/a	46
61	70	F	Bilateral knee OA	no	yes	no	no	no	n/a	n/a	yes	n/a	n/a	yes	TKA	47
62	59	F	osteochondritis dissecan, worsening L knee pain.	no	yes	no	no	no	n/a	n/a	yes	n/a	n/a	no	n/a	47
63	75	M	L TKA follow up	no	yes	no	no	no	n/a	n/a	yes	n/a	n/a	no	n/a	48
64	60	F	bilateral knee pain / clicking, OA	yes	yes	no	no	no	normal R knee, mild OA left knee	no	yes	no	no	no	n/a	49
65	59	F	complex tear to posterior horn meniscus L knee	yes	yes	no	no	no	complex tear of MM	no	yes	no	no	no	n/a	50
66	77	F	L TKA - pain in knee	no	yes	no	no	no	n/a	n/a	yes	n/a	n/a	no	n/a	50
67	56	F	R knee pain, meniscal tear	yes	yes	no	no	no	complex miniscal tear, degnerative changes	no	yes	no	no	no	n/a	51
68	77	M	L knee pain, OA on imaging	no	yes	no	no	no	n/a	n/a	yes	n/a	n/a	yes	TKA	51
69	65	M	severe R knee pain - meniscal tear?	yes	no	no	no	no	lateral meniscal tear, mild ACL edema, chondral denuding medial compartment	no	yes	no	no	no	n/a	53
70	64	M	R MMT	yes	yes	no	no	no	n/a	n/a	yes	n/a	n/a	yes	TKA	54
71	70	M	R knee pain worsening	no	yes	no	no	no	n/a	n/a	yes	n/a	n/a	no	n/a	54
72	74	M	Severe OA bilateral knees	no	yes	no	no	no	n/a	n/a	yes	n/a	n/a	yes	TKA	55
73	82	M	severe bilateral OA	no	yes	no	no	no	n/a	n/a	yes	n/a	n/a	no	n/a	55
74	76	F	L knee OA - through MAC	no	yes	no	no	no	n/a	n/a	yes	n/a	n/a	yes	TKA	55
75	65	F	R knee OA; MRI - medial knee OA and MMT	yes	yes	no	no	no	MMT, degenerative OA	no	yes	no	no	no	n/a	56
76	62	F	meniscal tear; moderate OA	yes	no	yes	yes	no	meniscal tear	no	yes	no	no	yes	TKA	56
77	77	M	L knee R/A, previous meniscal tear	yes	yes	no	no	no	n/a	no	yes	no	no	no	n/a	56
78	68	M	R knee pain, OA on X ray - through MAC	no	yes	no	no	no	n/a	n/a	yes	n/a	n/a	yes	TKA	57
79	72	F	R knee pain - MAC referral	no	yes	no	no	no	n/a	n/a	yes	n/a	n/a	no	n/a	58
80	59	F	knee injury, internal derangement	no	no	no	no	no	ruptured Baker's cyst, mild arthrosis, MMT, pACLT, chondromalacia patella	yes	no	yes	yes	yes	arthroscopy	58
81	60	F	L knee pain, medial meniscus	yes	no	no	no	no	MMT, loss of articular cartilage	no	yes	no	no	no	n/a	63
82	60	M	L knee arthroscopy?	no	yes	no	no	no	complex MMT	yes	no	yes	yes	yes	arthroscopy	63
83	64	M	severe bilateral OA knees	no	yes	no	no	no	n/a	n/a	yes	n/a	n/a	yes	TKA	63
84	78	F	bilateral knee OA	no	yes	no	no	no	n/a	n/a	yes	n/a	n/a	no	n/a	64
85	87	M	L TKR in past; incraseing pain.	no	yes	no	no	no	n/a	n/a	yes	n/a	n/a	no	n/a	64
86	76	F	R knee OA	no	unknown	no	no	no	n/a	n/a	yes	n/a	n/a	yes	TKA	64
87	57	F	R knee pain, no relief with physio	no	yes	no	no	no	LMT, MMT, degenerative changes	no	yes	no	no	no	n/a	65
88	84	F	2nd opinion L knee revision; done well but has anterolateral knee pain	no	yes	no	no	no	n/a	n/a	no	n/a	n/a	no	n/a	65
89	71	F	bilateral knee pain - through MAC	no	yes	no	no	no	n/a	n/a	yes	n/a	n/a	yes	TKA	67
90	73	F	R knee OA - through MAC	no	yes	no	no	no	n/a	n/a	yes	n/a	n/a	yes	TKA	67
91	60	F	severe R knee OA	no	yes	no	no	no	n/a	n/a	yes	n/a	n/a	yes	TKA	67
92	65	M	R knee pain	no	yes	no	no	no	n/a	n/a	yes	n/a	n/a	no	n/a	67
93																68
94	55	F	MMT	yes	no	no	no	no	n/a	yes	no	yes	yes	yes	arthroscopy	69
95	64	M	R knee swelling, previous R arthroplasty	no	yes	no	no	no	n/a	n/a	yes	n/a	n/a	no	n/a	70
96	57	F	R meniscal tear	yes	no	no	no	no	meniscal tear, chondromalacia patella	yes	no	yes	yes	yes	arthroscopy	70
97	65	M	L knee pain	no	yes	no	no	no	n/a	n/a	yes	n/a	n/a	yes	TKA	70
98	85	F	bilateral knee OA	no	yes	no	no	no	n/a	n/a	yes	n/a	n/a	yes	TKA	70
99	69	M	R knee pain	no	yes	no	no	no	Significant medial meniscal tear	yes	no	yes	yes	no	n/a	70
100	72	F	knee pain ,L>R	no	yes	no	no	no	n/a	n/a	yes	n/a	n/a	no	n/a	70
101	67	M	L knee pain	no	yes	no	no	no	n/a	n/a	yes	n/a	n/a	yes	TKA	71
102	77	F	R knee pain - through MAC	no	yes	no	no	no	n/a	n/a	yes	n/a	n/a	yes	TKA	71
103	61	F	OA knees	no	yes	no	no	no	n/a	n/a	yes	n/a	n/a	no	n/a	71
104	61	M	R knee pain, previousd hemiarthroplasty - thorugh MAC	no	yes	no	no	no	n/a	n/a	yes	n/a	n/a	yes	TKA	71
105	56	F	R knee pain	no	no	no	no	no	instability/tearing of medial meniscus	yes	no	yes	yes	no	n/a	71
106	64	F	R TKA assessment	no	yes	no	no	no	n/a	n/a	yes	n/a	n/a	yes	TKA	73
107	76	F	bilateral knee pain - through MAC	no	yes	no	no	no	n/a	n/a	yes	n/a	n/a	no	n/a	73
108	57	F	L knee pain; LMT	yes	no	no	no	no	LMT, MMT	yes	no	yes	yes	yes	Arthroscopy	73
109	80	M	worsening R knee pain, R knee replacement in 2008	no	yes	yes	yes	no	n/a	n/a	yes	n/a	n/a	no	n/a	74
110	60	M	R knee pain, OA, chronic meniscal tear	yes	yes	no	no	no	n/a	n/a	yes	n/a	n/a	no	n/a	74
111	58	F	L knee symptomatic; MT	yes	yes	no	no	no	small MMT; degenerative thinning cartilage	yes	no	yes	yes	yes	arthroscopy	74
112	65	F	R knee pain post- arthroplasty	no	yes	no	no	no	n/a	n/a	yes	n/a	n/a	no	n/a	74
113	72	F	OA + meniscal tear; severe knee pain	yes	yes	no	no	no	L knee: MMT; OA	no	yes	no	no	yes	TKA	75
114	80	M	end stage OA L knee - through MAC	no	yes	no	no	no	n/a	n/a	yes	n/a	n/a	no	n/a	76
115	55	F	bilateral knee OA, L worse	no	yes	no	no	no	n/a	n/a	yes	n/a	n/a	yes	TKA	76
116	59	M	R knee pain, twisting injury, MRI shows MT	yes	yes	no	no	no	severe meniscal volume loss; LMT, partial ACL tear	no	yes	no	no	no	n/a	77
117	68	F	bilateral knee OA - through MAC	no	yes	no	no	no	n/a	n/a	yes	n/a	n/a	yes	TKA	77
118	77	M	L knee pain	no	yes	no	no	no	n/a	n/a	yes	n/a	n/a	no	n/a	77
119	70	M	L knee pain	no	yes	no	no	no	n/a	n/a	yes	n/a	n/a	no	n/a	78
120	64	F	L knee pain	no	yes	no	no	no	n/a	n/a	no	n/a	n/a	no	n/a	79
121	55	M	L knee injury, recurrent; MCL? Meniscus?	yes	no	no	no	no	CL sprain, complex MMT, baker's cyst	yes	no	yes	yes	yes	arthroscopy	79
122	79	F	R knee	no	yes	no	no	no	n/a	n/a	yes	no	no	no	n/a	79
123	56	F	meniscal injury	yes	no	no	no	no	meniscal tear L knee + severe patellofemoral chondromalacia	no	yes	no	no	no	n/a	79
124	58	M	R knee pain	no	yes	no	no	no	marked degenerative changes	no	yes	no	no	yes	TKA	82
125	67	M	R knee pain	no	yes	no	no	no	n/a	n/a	yes	n/a	n/a	no	n/a	83
126	61	F	L knee OA, synvisc consult	no	yes	no	no	no	MMT+degenerative changes	no	yes	no	no	no	n/a	83
127	57	M	Severe R knee pain	no	no	no	no	no	ganglion cysts on ACL, popliteal tendon; degenerative thinning cartilage	yes	no	yes	yes	yes	arthroscopy	83
128	81	F	L knee pain, moderate OA	no	yes	no	no	no	n/a	n/a	yes	n/a	n/a	no	n/a	84
129	84	M	R hip and knee pain with moderate OA	no	yes	no	no	no	n/a	n/a	yes	n/a	n/a	no	n/a	85
130	91	F	OA; consult for arthroplasty	no	yes	no	no	no	OA; bilateral degenerative meniscal tears	no	yes	no	no	no	n/a	87
131	63	F	R knee pain; MRI showing MMT among other pathologies	yes	yes	no	no	no	ACL partial tear, MMT, mild arthrosis, high grade tear of popliteus	yes	no	yes	yes	yes	arthroscopy	88
132	62	M	R knee arthritis, bike accident previously	no	yes	no	no	no	ganglion cyst, condral pathology, injury to MCL	no	no	no	no	no	n/a	89
133	67	M	osteonecrosis of femoral condyl	no	yes	no	no	no	n/a	n/a	no	n/a	n/a	no	n/a	89
134	60	F	L knee pain	no	no	no	no	no	MMT, degenerative thinning cartilage, Baker's cyst, enchondroma	no	no	no	no	no	n/a	90
135	60	M	L knee pain	no	yes	no	no	no	n/a	n/a	yes	n/a	n/a	yes	TKA	90
136	61	F	L MMT	yes	no	no	no	no	bucket handle MMT	yes	no	yes	yes	yes	arthroscopy	91
137	68	F	R knee pain assessment	no	yes	no	no	no	n/a	n/a	yes	n/a	n/a	yes	TKA	91
138	57	M	bilateral knee pain - through MAC	no	yes	no	no	no	n/a	n/a	yes	n/a	n/a	yes	TKA	92
139	59	F	bilateral knee pain, L worse - through MAC	no	yes	no	no	no	severe degenerative changes	no	yes	no	no	no	n/a	92
140	57	F	L knee instability and pain	no	yes	no	no	no	n/a	n/a	yes	n/a	n/a	no	n/a	92
141	64	M	meniscal degeneration and OA - R knee	yes (for second consult)	yes	no	no	no	meniscal tear L knee, not R knee	no	yes	no	no	yes	TKA	92
142	87	M	bilateral OA knees	no	yes	no	no	no	n/a	n/a	yes	n/a	n/a	no	n/a	92
143	68	F	R knee pain - through MAC	no	yes	no	no	no	pigmented villonodular synovitis + OA	no	yes	no	no	yes	TKA	94
144	70	F	bilateral knee pain - through MAC	no	yes	no	no	no	n/a	n/a	yes	n/a	n/a	yes	TKA	94
145	90	M	L knee pain - through MAC	no	yes	no	no	no	n/a	n/a	yes	n/a	n/a	no	n/a	95
146	59	F	L knee pain - through MAC	no	yes	no	no	no	n/a	n/a	yes	n/a	n/a	yes	TKA	95
147	64	F	OA R knee	no	yes	no	no	no	n/a	n/a	yes	n/a	n/a	yes	TKA	96
148	68	F	R knee pain worsening	no	yes	no	no	no	flap tear R knee post. Horn lat meniscus	no	yes	no	no	yes	TKA	97
149	62	M	R knee OA	no	yes	no	no	no	n/a	n/a	yes	n/a	n/a	yes	TKA	97
150	79	F	R knee OA	no	yes	no	no	no	n/a	n/a	yes	n/a	n/a	yes	TKA	97
151	68	F	OA R knee more than L through MAC	no	yes	no	no	no	n/a	n/a	yes	n/a	n/a	no	n/a	97
152	69	M	bilateral knee pain - MAC referral	no	yes	no	no	no	n/a	n/a	yes	n/a	n/a	no	n/a	97
153	57	F	L knee pain - through MAC	no	yes	no	no	no	n/a	n/a	yes	n/a	n/a	yes	TKA	98
154	67	F	mild-moderate OA	no	yes	no	no	no	n/a	n/a	yes	n/a	n/a	no	n/a	98
155	72	F	R knee pain second opinion - replaced previously, then fractured patella	no	yes	no	no	no	n/a	n/a	yes	n/a	n/a	yes	TKA	99
156	61	F	bilateral knee pain; MMT L knee	yes	yes	no	no	no	degenerative changes + horizontal MMT; diffuse articular cartilage thinning	no	yes	no	no	yes	TKA	99
157	79	F	Advanced OA R knee	no	yes	no	no	no	n/a	n/a	yes	n/a	n/a	yes	TKA	100
158	55	F	L knee pain, ?meniscus tear?	yes	yes	yes	no	no	n/a	n/a	yes	n/a	n/a	yes	arthroscopy	101
159	73	M	ongoing pain following TKA	no	yes	no	no	no	n/a	n/a	yes	n/a	n/a	no	n/a	102
160	85	F	L knee OA	no	yes	no	no	no	n/a	n/a	yes	n/a	n/a	no	n/a	103
161	57	M	L knee meniscal tear	yes	yes	no	no	no	L knee: MMT, LMT	yes	no	yes	yes	yes	Arthroscopy	104
162	71	F	L knee OA - through MAC	no	yes	no	no	no	n/a	n/a	yes	n/a	n/a	yes	TKA	104
163	56	M	ongoing L knee problems, MRI enclosed	yes	no	no	no	no	MMT, LMT, articular cartilage thinning	yes	no	yes	yes	yes	arthroscopy	104
164	59	M	L knee pain - MAC referral	no	yes	no	no	no	n/a	n/a	yes	n/a	n/a	yes	TKA	104
165	69	F	R meniscal tear	yes	no	yes	no	no	extensive degenerative thinning of cartilage	no	yes	no	no	no	n/a	104
166	77	M	R knee pain - through MAC	no	yes	no	no	no	n/a	n/a	yes	n/a	n/a	yes	TKA	105
167	63	M	bilateral knee pain - MAC referral	no	yes	no	no	no	n/a	n/a	yes	n/a	n/a	yes	TKA	105
168	57	F	neovisc knee injection L knee	no	yes	no	no	no	n/a	n/a	yes	n/a	n/a	no	n/a	106
169	62	M	Consult R knee replacement + MMT	yes	yes	no	no	no	moderate OA; MMT/maceration	no	yes	no	no	no	n/a	106
170	76	M	L knee pain - MAC referral	no	yes	no	no	no	n/a	n/a	yes	n/a	n/a	yes	TKA	106
171	68	F	left knee pain - through MAC	no	yes	no	no	no	n/a	n/a	yes	n/a	n/a	yes	TKA	109
172	60	M	unstable R knee - MMT	yes	yes	no	no	no	MMT, degenerative changes	no	yes	no	no	no	n/a	109
173	68	F	R knee pain	no	yes	no	no	no	n/a	n/a	yes	n/a	n/a	no	n/a	109
174	64	F	R knee OA	no	yes	no	no	no	n/a	n/a	yes	n/a	n/a	no	n/a	109
175	75	F	R knee OA	no	yes	no	no	no	n/a	n/a	yes	n/a	n/a	yes	TKA	111
176	68	F	Posterior left knee pain	no	no	no	no	no	n/a	n/a	n/a	n/a	n/a	yes	TKA	111
177	79	F	R knee pain - MAC referral	no	yes	no	no	no	n/a	n/a	yes	n/a	n/a	no	n/a	113
178	66	M	bilateral knee pain - MAC referral	no	yes	no	no	no	n/a	n/a	yes	n/a	n/a	no	n/a	113
179	65	F	Bilateral knee pain	no	yes	no	no	no	n/a	n/a	yes	n/a	n/a	yes	TKA	113
180	69	F	R MMT	yes	no	no	no	no	R knee: MMT, patellar chondropathy	no	yes	no	no	no	n/a	113
181	73	M	R knee pain from OA	no	unknown	unknown	no	no	n/a	n/a	yes	n/a	n/a	yes	TKA	114
182	69	M	bilateral knee pain - through MAC	no	yes	no	no	no	n/a	n/a	yes	n/a	n/a	yes	TKA	115
183	56	M	MMT R knee	yes	yes	no	no	no	MMT	yes	no	yes	yes	yes	arthroscopy	115
184	61	M	bilateral knee pain - MAC referral	no	yes	no	no	no	n/a	n/a	yes	n/a	n/a	yes	TKA	116
185	63	M	OA L knee	no	no	unknown	unknown	no	n/a	n/a	yes	n/a	n/a	yes	TKA	117
186	56	F	R knee meniscal tears, asymptomatic	yes	no	no	no	no	R knee MMT, degenerative thinning of cartilage	yes	no	yes	yes	yes	Arthroscopy	117
187	85	F	bilateral OA knees - MAC	no	yes	no	no	no	n/a	n/a	yes	n/a	n/a	yes	TKA	118
188	82	M	OA L knee	no	unknown	no	no	no	n/a	n/a	yes	n/a	n/a	no	n/a	118
189	71	M	severe bilateral OA	no	no	no	no	no	R knee: severe degenerative changes + MMT + LMT, partial bicep femoris tendon tear; L knee: severe OA, degenerative MMT, ACL degeneration	no	yes	no	no	yes	TKA	119
190	60	F	L knee replacement.	no	yes	no	no	no	n/a	n/a	yes	n/a	n/a	yes	TKA	121
191	72	F	R knee pain, baker's cyst; prev. TKA	no	yes	no	no	no	n/a	n/a	yes	n/a	n/a	yes	Revision TKA	122
192	75	M	meniscal tear L knee	yes	yes	no	no	no	degenerative changes + MT	no	yes	no	no	no	n/a	125
193	61	M	bilateral knee pain - OA; through MAC	no	yes	no	no	no	severe cartilage thinning + meniscal tear	no	yes	no	no	yes	TKA	125
194	81	M	L TKA?	no	yes	no	no	no	n/a	n/a	yes	n/a	n/a	yes	TKA	125
195	61	F	OA R knee	no	yes	no	no	no	bony spur; degenerative changes	no	yes	no	no	no	n/a	126
196	65	M	knee pain	no	yes	no	no	no	longitudinal quadricep tendon border	yes	no	yes	yes	no	n/a	126
197	56	F	bilateral knee pain - through MAC	no	unknown	no	no	no	n/a	n/a	yes	n/a	n/a	yes	TKA	127
198	59	M	R knee OA	no	yes	no	no	no	n/a	n/a	yes	n/a	n/a	no	n/a	128
199	94	F	bialteral advanced OA	no	yes	no	no	no	n/a	n/a	yes	n/a	n/a	no	n/a	129
200	75	M	L knee pain - MAC referral	no	yes	no	no	no	n/a	n/a	yes	n/a	n/a	yes	TKA	130
201	57	M	L knee pain - through MAC	no	yes	no	no	no	advanced degenerative changes	no	yes	no	no	yes	TKA	130
202	63	F	L meniscal tear, pain	yes	no	yes	yes	no	mild OA, MMT; patellar chondropathy	no	yes	no	no	no	n/a	132
203	82	F	bilateral knee pain - MAC referral	no	yes	no	no	no	n/a	n/a	yes	n/a	n/a	no	n/a	132
204	58	F	L knee pain - through MAC	no	yes	no	no	no	n/a	n/a	yes	n/a	n/a	yes	TKA	132
205	75	M	L knee pain - MAC referral	no	yes	no	no	no	n/a	n/a	yes	n/a	n/a	no	n/a	132
206	68	M	bilateral knee pain - through MAC	no	yes	no	no	no	n/a	n/a	yes	n/a	n/a	yes	TKA	132
207	62	M	meniscal tear	yes	no	no	n/a	no	meniscal tear	no	no	no	no	no	n/a	133
208	77	F	L knee OA	no	yes	no	no	no	n/a	n/a	yes	n/a	n/a	no	n/a	133
209	76	M	R TKA consideration - through MAC	no	yes	no	no	no	OA; LMT	no	yes	no	no	yes	TKA	134
210	60	M	bilateral knee pain - MAC referral	no	yes	no	no	no	n/a	n/a	yes	n/a	n/a	no	n/a	134
211	69	F	L knee meniscal tear consult	yes	no	no	no	no	OA + MMT	no	yes	no	no	no	n/a	134
212	57	F	Meniscal issue, locking	no	no	no	no	yes	no tears, intra-articular bodies seen; MRI done for previous injury, not for current referral.Another MRI ordered by Dr. Lau	yes	no	yes	yes	yes	arthroscopy	135
213	68	F	bilateral knee pain	no	no	no	no	no	n/a	n/a	yes	n/a	n/a	no	n/a	135
214	84	M	revision R TKR?	no	yes	no	no	no	n/a	n/a	yes	n/a	n/a	no	n/a	136
215	63	F	L knee pain - through MAC	no	yes	no	no	no	n/a	n/a	yes	n/a	n/a	no	n/a	137
216	64	M	ACL tear, MRI report	no	no	no	no	no	partial ACL tear, small meniscal tears, arthrosis	no	yes	no	no	no	n/a	137
217	75	M	Severe L knee pain; Baker's cyst, MMT, bursitis, OA	yes	no	yes	yes	no	L knee: Baker's cyst, MMT, prepatellar bursitis, OA	no	yes	no	no	yes	TKA	137
218	82	F	R knee; previous R TKR	no	unknown	no	no	no	n/a	n/a	no	n/a	n/a	yes	TKA	138
219	56	F	MMT, instability	yes	yes	no	no	no	LMT, patella articular cartilage fissure	no	yes	no	no	no	n/a	138
220	76	F	bilateral knee pain - MAC referral	no	yes	no	no	no	n/a	n/a	yes	n/a	n/a	yes	TKA	139
221	73	M	R knee problems after TKA	no	yes	no	no	no	n/a	n/a	yes	n/a	n/a	no	n/a	140
222	73	M	moderate-severe bilateral OA	no	yes	no	no	no	n/a	n/a	yes	n/a	n/a	yes	TKA	140
223	55	M	R knee MMT	yes	yes	no	no	no	MMT	no	yes	no	no	no	n/a	140
224	57	F	L knee pain - through MAC	no	yes	no	no	no	n/a	n/a	yes	n/a	n/a	yes	TKA	141
225	61	M	Second opinion L knee pain and OA	no	yes	no	no	no	bony protuberance at level of anterior horn of lateral meniscus, limiting movement	no	yes	no	no	yes	arthroscopy	141
226	67	F	bilateral knee pain, R worse - through MAC	no	yes	no	no	no	n/a	n/a	yes	n/a	n/a	no	n/a	141
227	59	M	R knee pain, MAC referral	no	yes	no	no	no	n/a	n/a	yes	n/a	n/a	yes	TKA	142
228	77	F	R knee pain - MAC referral	no	yes	no	no	no	n/a	n/a	yes	n/a	n/a	no	n/a	142
229	72	M	R knee pain; OA, MMT on MRI - consult for scope debridement	yes	yes	no	no	no	degenerative changes + MMT	no	yes	no	no	no	n/a	142
230	63	F	ACL Tear	yes	unknown	unknown	no	no	MMT	yes	no	yes	yes	no	n/a	142
231	64	F	bilateral OA, advancing	no	yes	no	no	no	n/a	n/a	yes	n/a	n/a	yes	TKA	142
232	60	F	bilateral knee OA, left worse than right	no	yes	no	no	no	n/a	n/a	yes	n/a	n/a	no	n/a	142
233	69	F	bilateral knee pain	no	yes	no	no	no	n/a	n/a	yes	n/a	n/a	yes	TKA	142
234	55	M	L knee pain post-op	no	yes	no	no	yes	posterior horn medial meniscus tear	yes	no	yes	yes	yes	TKA	142
235	84	M	painful L knee	no	yes	no	no	no	n/a	n/a	yes	n/a	n/a	yes	TKA	145
236	63	F	bilateral knee pain - through MAC	no	yes	no	no	no	n/a	n/a	yes	n/a	n/a	yes	TKA	145
237	63	F	R knee OA and pain - MAC referral	no	yes	no	no	no	n/a	n/a	yes	n/a	n/a	no	n/a	145
238	56	M	R knee MMT	yes	yes	no	no	no	MMT	yes	no	yes	yes	yes	arthroscopy	146
239	56	M	R MMT	yes	yes	no	no	no	MMT	yes	no	yes	yes	yes	arthroscopy	146
240	82	F	L knee pain and x ray changes	no	yes	no	no	no	n/a	n/a	yes	n/a	n/a	no	n/a	146
241	86	F	L knee pain - through MAC	no	yes	no	no	no	n/a	n/a	yes	n/a	n/a	yes	TKA	146
242	70	F	R knee pain - through MAC	no	yes	no	no	no	n/a	n/a	yes	n/a	n/a	yes	TKA	146
243	70	M	R knee pain - MAC referral	no	yes	no	no	no	n/a	n/a	yes	n/a	n/a	yes	TKA	147
244	76	F	Bilateral TKA; painful knees	no	yes	no	no	no	n/a	n/a	yes	n/a	n/a	no	n/a	147
245	79	M	L knee pain - through MAC	no	yes	no	no	no	n/a	n/a	yes	n/a	n/a	yes	TKA	147
246	74	unknown	L knee pain, OA + loose bodies	no	yes	no	no	no	n/a	n/a	yes	n/a	n/a	no	n/a	148
247	67	M	L knee pain - through MAC	no	yes	no	no	no	n/a	n/a	yes	n/a	n/a	yes	TKA	148
248	71	M	bilateral knee pain	no	yes	no	no	no	n/a	n/a	yes	n/a	n/a	yes	TKA	148
249	59	F	R knee pain - through MAC	no	yes	no	no	no	n/a	n/a	yes	n/a	n/a	yes	TKA	148
250	58	M	OA bilateral knees	no	yes	no	no	no	n/a	n/a	yes	n/a	n/a	no	n/a	148
251	81	F	L knee pain	no	yes	no	no	no	n/a	n/a	yes	n/a	n/a	no	n/a	149
252	70	M	bilateral knee OA - through MAC	no	no	no	no	no	degenerative changes + LMT	no	yes	no	no	yes	TKA	149
253	67	M	L knee giving out, mcmurray positive	no	yes	no	no	no	n/a	n/a	yes	n/a	n/a	no	n/a	150
254	77	F	OA bilateral knee	no	yes	no	no	no	n/a	n/a	yes	n/a	n/a	yes	TKA	150
255	83	M	R knee locking + pain	no	yes	yes	no	no	n/a	n/a	yes	n/a	n/a	no	n/a	152
256	67	M	worsening pain	no	yes	no	no	no	n/a	n/a	yes	n/a	n/a	yes	TKA	152
257	58	F	Bilateral knee OA	no	yes	no	no	no	n/a	n/a	yes	n/a	n/a	yes	TKA	153
258	68	F	R knee pain and swelling; U/S + MRI	no	yes	no	no	no	chondromalacia + degenerative changes	no	yes	no	no	no	n/a	153
259	59	F	R knee LMT, MMT	yes	no	no	no	no	severe patellofemoral compartment OA, lmt, mmt DEGENERATIVE	no	yes	no	no	no	n/a	154
260	69	F	R knee instability & pain	no	no	yes	yes	no	MMT + OA of R knee	no	yes	no	no	yes	TKA	155
261	79	M	enlarging patella bursa R knee	no	no	no	no	no	n/a	n/a	no	n/a	n/a	no	n/a	155
262	65	M	R knee nondisplaced subchondral fracture tibial plateau	no	no	no	no	no	R knee: no meniscal injury; degenerative articular cartilage thinning; bone bruise + nondisplaced subchondral fracture at anterolateral aspect of ibial plateau	no	yes	no	no	no	n/a	155
263	63	M	L knee OA + loose bodies and instability	no	yes	no	no	no	Macerated MM + tear; articular cartilage defect	no	yes	no	no	no	n/a	156
264	87	M	L knee OA	no	yes	no	no	no	n/a	n/a	yes	n/a	n/a	no	n/a	156
265	60	F	R knee OA	no	yes	no	no	no	n/a	n/a	yes	n/a	n/a	no	n/a	156
266	59	M	R kne pain - through MAC	no	yes	no	no	no	n/a	n/a	yes	n/a	n/a	yes	TKA	156
267	58	F	R knee OA	no	yes	no	no	no	n/a	n/a	yes	n/a	n/a	yes	arthroscopy	156
268	91	F	severe OA L knee - MAC	no	yes	no	no	no	n/a	n/a	yes	n/a	n/a	no	n/a	157
269	65	F	L knee degeneration	no	no	yes	yes	no	n/a	n/a	yes	n/a	n/a	no	n/a	158
270	76	F	R knee pain - through MAC	no	yes	no	no	no	n/a	n/a	yes	n/a	n/a	no	n/a	158
271	74	F	Bilateral OA	no	no	yes	yes	no	Degenerative thinning cartilage, L meniscal tears	no	yes	no	no	no	n/a	#REF!
272	87	F	OA R knee	no	yes	no	no	no	n/a	n/a	yes	n/a	n/a	no	n/a	159
273	73	F	pain L knee	no	yes	no	no	no	n/a	n/a	yes	n/a	n/a	yes	TKA	159
274	85	M	L knee OA - through MAC	no	yes	no	no	no	n/a	n/a	yes	n/a	n/a	yes	TKA	159
275	64	M	hyperextension injury R knee; painful, ACL tear, LMT, ruptured baker's cyst	yes	no	no	no	no	joint effusion, synovitis, ruptured baker's cyst; pACLt; LMT	no	yes	no	no	no	n/a	159
276	77	F	bilateral knee pain, previous L TKA	no	yes	no	no	no	n/a	n/a	yes	n/a	n/a	no	n/a	160
277	75	F	OA bilateral knee	no	yes	no	no	no	n/a	n/a	yes	n/a	n/a	yes	TKA	160
278	88	F	severe bilateral knee OA	no	yes	no	no	no	n/a	n/a	yes	n/a	n/a	no	n/a	160
279	68	M	peroneal neuropathy, arthritis at knees	no	yes	no	no	no	muscular atrophy - common peroneal nerve injury	yes	no	no	yes	no	n/a	160
280	70	M	R knee pain worsening	no	yes	no	no	no	myxoid degeneration of menisci, LMT, OA changes in R knee	yes	no	yes	yes	yes	arthroscopy	161
281	58	F	pain R knee TKA - reivsion?	no	yes	no	no	no	n/a	n/a	yes	n/a	n/a	yes	TKA	161
282	58	F	R knee meniscal tear	yes	no	yes	no	no	n/a	n/a	yes	n/a	n/a	no	n/a	162
283	58	F	Bilateral OA	no	yes	no	no	no	n/a	n/a	yes	n/a	n/a	yes	TKA	162
284	67	F	R knee RA/OA	no	yes	no	no	no	severe complex MMT + degenerative changes	no	yes	no	no	yes	TKA	163
285	69	F	L knee pain post-TKR	no	yes	no	no	no	n/a	n/a	no	n/a	n/a	no	n/a	164
286	61	F	knee pain, worsening	no	yes	no	no	no	n/a	n/a	yes	n/a	n/a	no	n/a	164
287	73	M	bilateral knee pain - MAC referral	no	yes	no	no	no	n/a	n/a	yes	n/a	n/a	yes	TKA	165
288	63	M	pain and swelling in knees - OA	no	yes	no	no	no	n/a	n/a	yes	n/a	n/a	no	n/a	166
289	74	F	L knee pain - through MAC	no	yes	no	no	no	n/a	n/a	yes	n/a	n/a	yes	TKA	166
290	66	M	R knee pain	no	yes	no	no	no	n/a	n/a	yes	n/a	n/a	yes	TKA	167
291	74	M	L knee OA	no	yes	no	no	no	n/a	n/a	yes	n/a	n/a	yes	TKA	170
292	80	M	R knee pain - MAC referral	no	yes	no	no	no	n/a	n/a	yes	n/a	n/a	yes	TKA	170
293	69	M	R knee OA	no	yes	no	no	no	n/a	n/a	yes	n/a	n/a	yes	TKA	170
294	72	F	R knee pain - through MAC	no	yes	no	no	no	n/a	n/a	yes	n/a	n/a	yes	TKA	172
295	63	F	bilateral knee pain, L worse - through MAC	no	yes	no	no	no	n/a	n/a	yes	n/a	n/a	yes	TKA	173
296	68	F	R knee pain	no	yes	no	no	no	extensive degenerative changes + bilateral meniscal tears	no	yes	no	no	yes	TKA	174
297	68	F	knee pain	no	yes	no	no	no	complex MMT, LMT; degenerative changes.	no	yes	no	no	yes	TKA	174
298	71	F	R knee pain - through MAC	no	yes	no	no	no	n/a	n/a	yes	n/a	n/a	yes	TKA	175
299	63	M	R popliteal fossa mass	no	no	no	no	no	n/a	n/a	yes	n/a	n/a	no	n/a	175
300	78	F	mod-severe OA b/l knees	no	yes	no	no	no	n/a	n/a	yes	n/a	n/a	yes	TKA	176
301	69	F	R knee pain	no	yes	no	no	no	n/a	n/a	yes	n/a	n/a	no	n/a	178
302	74	M	R knee stretch / sprain injury	no	yes	no	no	no	n/a	n/a	yes	n/a	n/a	no	no	180
303	89	M	L knee pain - MAC referral	no	yes	no	no	no	n/a	n/a	yes	n/a	n/a	yes	TKA	180
304	77	F	painful R knee	no	yes	no	no	no	n/a	n/a	yes	n/a	n/a	no	n/a	181
305	73	M	R knee MT, OA	yes	unknown	unknown	no	no	complex LMT, degenerative thinning	no	yes	no	no	no	n/a	181
306	80	M	both knees OA - through MAC	no	yes	no	no	no	n/a	n/a	yes	n/a	n/a	yes	TKA	182
307	58	M	R knee pain	no	no	no	no	no	?SONK, partial ACL tear, no meniscal tear	no	yes	no	no	no	n/a	182
308	65	M	bilateral knee pain ?synvisc	no	yes	no	no	no	n/a	n/a	yes	n/a	n/a	no	n/a	183
309	84	M	OA L knee - through MAC	no	yes	no	no	no	n/a	n/a	yes	n/a	n/a	yes	TKA	183
310	82	F	knee OA	no	yes	no	no	no	n/a	n/a	yes	n/a	n/a	yes	TKA	183
311	80	M	R knee OA - through MAC	no	yes	no	no	no	n/a	n/a	yes	n/a	n/a	yes	TKA	183
312	60	M	L knee bilateral MT, loose body, ruptured baker's cyst	yes	no	no	no	no	mild OA, bilateral MT	no	yes	no	no	no	n/a	183
313	62	M	MMT L knee	yes	no	no	no	no	R knee: MMT	no	no	no	no	no	n/a	184
314	67	F	bilateral knee pain, OA on x ray	no	yes	no	no	no	n/a	n/a	yes	n/a	n/a	no	n/a	184
315	61	M	L knee pain worsening	no	yes	no	no	no	probably ACL tear, MMT	yes	no	yes	yes	yes	arthroscopy	185
316	65	M	worsening R knee pain, meniscal tear	yes	no	yes	no	no	horizontal LMT, degenerative changes	no	yes	no	no	no	n/a	185
317	71	F	OA knee - replacement?	no	no	yes	no	no	meniscal degeneration, tricompartmental osteoarthritis	no	yes	no	no	yes	TKA	185
318	70	M	L knee meniscal tear	yes	no	yes	yes	no	L knee: MMT + degenerative changes	yes	no	yes	yes	yes	Arthroscopy	187
319	55	F	bilateral knee pain, R worse - through MAC	no	yes	no	no	no	n/a	n/a	yes	n/a	n/a	yes	TKA	187
320	74	M	L kne pain - through MAC	no	yes	no	no	no	n/a	n/a	yes	n/a	n/a	yes	TKA	187
321	66	F	bilateral knee pain, L worse - through MAC	no	yes	no	no	no	n/a	n/a	yes	n/a	n/a	yes	TKA	187
322	84	F	L knee pain 6 weeks	no	yes	no	no	no	n/a	n/a	yes	n/a	n/a	no	n/a	187
323	57	F	R knee pain, meniscus damage	yes	no	yes	no	no	meniscal tear + degenerative changes	no	yes	no	no	yes	TKA	188
324	68	F	R knee pain with locking	no	yes	no	no	no	R knee: degenerative changes medial meniscus; mild-moderate chondromalacia	no	yes	no	no	no	n/a	189
325	84	M	bilateral knee pain - MAC referral	no	yes	no	no	no	n/a	n/a	yes	n/a	n/a	no	n/a	190
326	81	M	R knee pain	no	yes	no	no	no	n/a	n/a	yes	n/a	n/a	no	n/a	190
327	87	M	knee pain	no	yes	no	no	no	n/a	n/a	yes	n/a	n/a	yes	TKA	190
328	78	F	ongoing bilateral knee pain	no	yes	no	no	no	n/a	n/a	yes	n/a	n/a	no	n/a	191
329	76	F	severe bialteral OA	no	yes	no	no	no	n/a	n/a	yes	n/a	n/a	yes	TKA	191
330	65	M	L>R knee OA	no	yes	no	no	no	n/a	n/a	yes	n/a	n/a	yes	TKA	191
331	71	M	long term arthritis in knees	no	yes	no	no	no	n/a	n/a	yes	n/a	n/a	yes	TKA	191
332	56	M	meniscus tear, L knee gives out + pain	yes	yes	no	no	no	meniscal tear + chondromalacia, degenerative changes	no	yes	no	no	no	n/a	191
333	63	F	R knee pain - MAC referral	no	yes	no	no	no	n/a	n/a	yes	n/a	n/a	yes	TKA	191
334	58	M	OA R knee	no	yes	no	no	no	n/a	n/a	yes	n/a	n/a	yes	TKA	191
335	73	M	bilateral knee pain - through MAC	no	yes	no	no	no	n/a	n/a	yes	n/a	n/a	yes	TKA	192
336	65	M	bilateral knee pain - through MAC	no	yes	no	no	no	n/a	n/a	yes	n/a	n/a	yes	TKA	192
337	57	M	R knee pain, multiple previousd injuries	no	yes	no	no	no	n/a	n/a	yes	n/a	n/a	no	n/a	192
338	74	F	bilateral knee pain - through MAC	no	yes	no	no	no	n/a	n/a	yes	n/a	n/a	yes	TKA	193
339	66	F	bilateral knee OA - through MAC	no	yes	no	no	no	n/a	n/a	yes	n/a	n/a	yes	TKA	193
340	80	M	bilateral hip and knee OA	NO	yes	no	no	no	n/a	n/a	yes	n/a	n/a	yes	TKA	193
341	69	F	left knee pain - through MAC	no	unknown	unknown	unknown	no	n/a	n/a	yes	n/a	n/a	yes	TKA	193
342	85	F	L knee pain - MAC referral	no	yes	no	no	no	n/a	n/a	yes	n/a	n/a	yes	TKA	195
343	72	F	bilateral knee OA - through MAC	no	yes	no	no	no	n/a	n/a	yes	n/a	n/a	no	n/a	195
344	79	M	L knee OA - through MAC	no	yes	no	no	no	n/a	n/a	yes	n/a	n/a	yes	TKA	196
345	73	M	bilateral knee OA - through MAC	no	yes	no	no	no	n/a	n/a	yes	n/a	n/a	yes	TKA	196
346	66	M	knee OA	no	yes	no	no	no	n/a	n/a	yes	n/a	n/a	yes	TKA	196
347	85	F	complex tear R knee	yes	no	yes	yes	no	complex tear of MMT	no	yes	no	no	no	n/a	197
348	64	M	bilateral knee OA	no	yes	no	no	no	n/a	n/a	yes	n/a	n/a	yes	TKA	198
349	70	M	OA R > L	no	yes	no	no	no	L knee: OA, medial meniscal tear; pes anserinus bursitis	no	yes	no	no	no	n/a	199
350	67	F	L knee pain	no	yes	no	no	no	n/a	n/a	yes	n/a	n/a	yes	TKA	199
351	57	M	bilateral OA	no	yes	no	no	no	n/a	n/a	yes	n/a	n/a	yes	TKA	200
352	78	M	L knee pain - through MAC	no	yes	no	no	no	n/a	n/a	yes	n/a	n/a	yes	TKA	200
353	70	F	R knee pain - through MAC	no	yes	no	no	no	n/a	n/a	yes	n/a	n/a	yes	TKA	201
354	71	M	bilateral knee OA	no	yes	no	no	no	n/a	n/a	yes	n/a	n/a	yes	TKA	201
355	60	M	R knee OA + cartilage changes on MRI	no	no	yes	yes	no	R knee: OA, meniscal degeneration	no	yes	no	no	no	n/a	202
356	60	M	R knee pain, OA + cartilage changes, consult for arthrosocpy	no	no	yes	yes	no	R knee: OA; meniscal degeneration w/ LMT	no	yes	no	no	no	n/a	202
357	84	M	severe b/l OA knees	no	yes	no	no	no	n/a	n/a	yes	n/a	n/a	no	n/a	202
358	56	F	R knee MMT, LMT	yes	yes	no	no	no	degenerative changes + LMT and MMT	no	yes	no	no	no	n/a	203
359	69	F	R kne pain - through MAC	no	yes	no	no	no	n/a	n/a	yes	n/a	n/a	yes	TKA	203
360	59	M	R knee OA, through MAC	no	yes	no	no	no	n/a	n/a	yes	n/a	n/a	yes	TKA	203
361	71	F	left knee pain	no	yes	no	no	no	n/a	n/a	yes	n/a	n/a	no	n/a	203
362	75	F	bilateral knee pain - through MAC	no	yes	no	no	no	n/a	n/a	yes	n/a	n/a	yes	TKA	204
363	62	F	bilateral OA knees, MAC referral	no	yes	no	no	no	n/a	n/a	yes	n/a	n/a	yes	TKA	204
364	89	M	NOW DECEASED - L knee pain through MAC	no	yes	no	no	no	n/a	n/a	yes	n/a	n/a	yes	n/a	205
365	65	M	severe bilateral OA knees	no	yes	no	no	no	n/a	n/a	yes	n/a	n/a	yes	TKA	205
366	73	M	bilateral OA knees	no	yes	no	no	no	n/a	n/a	yes	n/a	n/a	yes	TKA	208
367	59	M	old ACL injury L knee	no	yes	no	no	no	MCL strain, chronic ACL tear, degenerative changes	yes	no	yes	yes	no	n/a	208
368	75	M	L knee pain, through MAC	no	yes	no	no	no	n/a	n/a	yes	n/a	n/a	yes	TKA	209
369	70	F	severe R knee OA	no	yes	no	no	no	n/a	n/a	yes	n/a	n/a	yes	TKA	209
370	77	F	severe bilateral OA	no	yes	no	no	no	n/a	n/a	yes	n/a	n/a	yes	TKA	209
371	82	M	L knee pain - through MAC	no	yes	no	no	no	n/a	n/a	yes	n/a	n/a	yes	TKA	209
372	74	F	R TKA consult	no	yes	no	no	no	n/a	n/a	yes	n/a	n/a	yes	TKA	209
373	75	M	R knee pain - MAC referral	no	yes	no	no	no	n/a	n/a	yes	n/a	n/a	yes	TKA	209
374	67	M	Consult R knee MMT	yes	no	no	no	no	MMT + moderate degenerative	no	yes	no	no	yes	TKA	212
375	69	M	OA both knees, worse on L	no	yes	no	no	no	n/a	n/a	yes	n/a	n/a	yes	TKA	212
376	60	F	complex meniscal tear R knee	yes	no	yes	no	no	complex MMT, thickening MCL	no	yes	n/a	n/a	yes	TKA	213
377	77	F	bilateral knee pain - MAC referral	no	yes	no	no	no	n/a	n/a	yes	n/a	n/a	yes	TKA	214
378	66	F	R knee OA	no	yes	no	no	no	n/a	n/a	yes	n/a	n/a	yes	TKA	215
379	72	F	L knee pain - through MAC	no	yes	no	no	no	n/a	n/a	yes	n/a	n/a	yes	TKA	215
380	64	F	bilateral knee pain - MAC referral	no	yes	no	no	no	n/a	n/a	yes	n/a	n/a	yes	TKA	215
381	78	F	L knee pain - MAC referral	no	yes	no	no	no	n/a	n/a	yes	n/a	n/a	no	n/a	216
382	56	F	L knee concerns - scope?	no	no	yes	yes	no	L knee - Degenerative changes	no	yes	no	no	yes	arthroscopy	#REF!
383	83	M	L knee pain, severe OA	no	yes	no	no	no	n/a	n/a	yes	n/a	n/a	no	n/a	217
384	75	F	R knee pain - through MAC	no	yes	no	no	no	n/a	n/a	yes	n/a	n/a	yes	TKA	218
385	60	M	bilateral knee pain - through MAC	no	yes	no	no	no	n/a	n/a	yes	n/a	n/a	yes	TKA	218
386	76	F	L knee OA	no	yes	no	no	no	n/a	n/a	yes	n/a	n/a	yes	TKA	219
387	55	M	ACL tear, LMT, mcl gr 2 tear	yes	no	no	no	no	ACL rupture, LMT, MCL sprain	yes	no	yes	yes	yes	arthroscopy	220
388	81	M	bilateral knee pain - through MAC	no	yes	no	no	no	n/a	n/a	yes	n/a	n/a	yes	TKA	221
389	60	M	R knee pain 2 months, locking + instability	no	yes	no	no	no	n/a	n/a	yes	n/a	n/a	yes	arthroscopy	221
390	77	M	L knee pain - through MAC	no	yes	no	no	no	n/a	n/a	yes	n/a	n/a	yes	TKA	222
391	67	F	L knee pain - through MAC	no	yes	no	no	no	n/a	n/a	yes	n/a	n/a	yes	TKA	223
392	75	M	R knee pain - MAC referral	no	yes	no	no	no	n/a	n/a	yes	n/a	n/a	yes	TKA	224
393	69	M	OA bilateral knee	no	yes	no	no	no	n/a	n/a	yes	n/a	n/a	yes	TKA	224
394	67	F	MAC clinic hip and knee replacement referral	no	yes	no	no	no	n/a	n/a	yes	n/a	n/a	yes	TKA	224
395	60	F	meniscus tear	yes	no	no	no	no	prior ACL tear; LMT avulsion; ganglion cyst, chondromalacia patella	yes	no	yes	yes	yes	arthroscopy	224
396	84	M	R knee pain	no	yes	no	no	no	n/a	n/a	yes	n/a	n/a	yes	TKA	224
397	81	F	pain, ROM limitation L knee	no	yes	no	no	no	n/a	n/a	yes	n/a	n/a	yes	TKA	225
398	58	F	meniscal tear	yes	yes, but wrong knee	yes	yes	no	meniscal tear + baker's cyst	no	yes	no	no	yes	TKA	225
399	63	F	bilateral knee pain - MAC referral	no	yes	no	no	no	n/a	n/a	yes	n/a	n/a	no	n/a	226
400	66	F	Bilateral knee pain, R knee flexion limitation	no	yes	no	no	no	n/a	n/a	yes	n/a	n/a	yes	TKA	226
401	77	F	R knee OA - through MAC	no	yes	no	no	no	n/a	n/a	yes	n/a	n/a	yes	TKA	227
402	79	M	knee arthritis	no	yes	no	no	no	n/a	n/a	yes	n/a	n/a	no	n/a	229
403	64	F	MMT, pain, effusion	yes	yes	no	no	no	bucket-handle MMT; partial ACL tear	no	yes	no	no	yes	TKA	229
404	55	F	severe L knee pain	no	no	yes	yes	no	OA + meniscal tear L knee	no	yes	no	no	no	n/a	229
405	59	M	L knee pain secondary to OA	no	yes	no	no	no	n/a	n/a	yes	n/a	n/a	no	n/a	230
406	59	M	meniscal tear + ACL ganglion cyst	yes	no	no	no	no	MMT, ACL ganglion cyst	yes	no	yes	yes	no	n/a	230
407	64	M	bilateral knee OA - through MAC	no	yes	no	no	no	n/a	n/a	yes	n/a	n/a	yes	TKA	230
408	68	F	bilateral knee pain	no	yes	no	no	no	n/a	n/a	yes	n/a	n/a	yes	TKA	230
409	58	M	Meniscal tear	yes	no	no	no	no	meniscal tear + chondromalacia patella	no	yes	no	no	no	n/a	230
410	62	F	Worsening degenerative disease of knee	no	yes	no	no	no	degenerative changes at knee	no	yes	no	no	yes	TKA	231
411	68	F	viscosupplementation L knee	no	yes	no	no	no	n/a	n/a	yes	n/a	n/a	no	n/a	231
412	70	F	L knee pain	no	yes	no	no	no	n/a	n/a	yes	n/a	n/a	no	n/a	231
413	60	F	R knee OA	no	yes	no	no	no	n/a	n/a	yes	n/a	n/a	no	n/a	231
414	66	F	bilateral knee pain	no	yes	no	no	no	siginificant OA changes to R knee	no	yes	no	no	yes	TKA	232
415	67	F	L knee OA	no	yes	no	no	no	n/a	n/a	yes	n/a	n/a	no	n/a	232
416	68	F	bilateral knee OA	no	yes	no	no	no	n/a	n/a	yes	n/a	n/a	no	n/a	233
417	74	M	OA - through MAC	no	yes	no	no	no	n/a	n/a	yes	n/a	n/a	yes	TKA	233
418	74	F	L knee TKR	no	no	yes	no	no	meniscal tears + synovitis, bursitis, Baker's cyst	no	yes	no	no	no	n/a	233
419	67	F	L knee OA - through MAC	no	yes	no	no	no	n/a	n/a	yes	n/a	n/a	no	n/a	235
420	69	M	bilateral knee pain	no	yes	no	no	no	n/a	n/a	yes	n/a	n/a	yes	TKA	235
421	73	F	knee OA	no	yes	no	no	no	n/a	n/a	yes	n/a	n/a	no	n/a	236
422	57	F	L knee pain	no	yes	no	no	no	n/a	n/a	yes	n/a	n/a	no	n/a	237
423	68	M	? Mensical injury	yes	no	no	no	no	degenerative thinning, maceration of MMT	no	yes	no	no	no	n/a	238
424	66	F	severe bilateral knee arthritis	no	yes	no	no	no	n/a	n/a	yes	n/a	n/a	yes	TKA	238
425	58	F	R knee pain	no	yes	no	no	no	normal	no	yes	no	no	no	n/a	238
426	67	M	R knee pain, loose ossificationi n X ray	no	yes	no	no	no	n/a	n/a	yes	n/a	n/a	no	n/a	239
427	62	M	MMT	yes	no	yes	yes	no	MMT	no	yes	n/a	n/a	no	n/a	239
428	66	F	L knee pain + meniscal tearing, MCL injury	yes	no	no	no	no	medial meniscal tear + chondropathy and osteoarthritis	no	yes	no	no	no	n/a	240
429	63	F	R meniscus tear	yes	no	no	no	no	meniscal tear + degenerative changes	yes	no	yes	yes	yes	arthroscopy	240
430	66	F	L knee OA - through MAC	no	yes	no	no	no	n/a	n/a	yes	n/a	n/a	yes	TKA	242
431	83	F	R knee pain - MAC referral	no	yes	no	no	no	n/a	n/a	yes	n/a	n/a	yes	n/a	243
432	74	M	OA R knee, posterior horn MMT	yes	yes	no	no	no	MMT posterior horn, degenerative thinning	no	yes	no	no	no	n/a	244
433	72	F	R knee pain and swelling	no	yes	no	no	no	n/a	n/a	yes	n/a	n/a	no	n/a	244
434	58	F	bilateral knee pain, LMT	yes	no	no	no	no	L knee: degenerative OA; R knee: ganglion cysts, LMT, OA	no	yes	no	no	no	n/a	245
435	63	F	Recheck knee	no	yes	no	no	no	n/a	n/a	yes	n/a	n/a	no	n/a	246
436	76	F	L knee pain - MAC referral	no	yes	no	no	no	n/a	n/a	yes	n/a	n/a	yes	TKA	246
437	85	F	Consideration R TKR	no	yes	no	no	no	n/a	n/a	yes	n/a	n/a	yes	TKA	246
438	74	F	L knee pain - MAC referral	no	yes	no	no	no	n/a	n/a	yes	n/a	n/a	yes	TKA	246
439	75	F	R knee pain - MAC referral	no	yes	no	no	no	n/a	n/a	yes	n/a	n/a	yes	TKA	247
440	60	F	ACL tear due to injury	no	yes	no	no	no	partial ACL rupture; chronic myxoid degeneration of menisci	yes	no	no	yes	no	n/a	250
441	66	M	L knee OA	no	yes	no	no	no	n/a	n/a	yes	n/a	n/a	no	n/a	250
442	61	M	L kneepain + MRI	no	yes	no	no	no	complete ACL graft disruption; PCL disruption, popliteus tendon tear, meniscal tear; osteoarthritis	no	yes	no	no	no	n/a	250
443	61	F	L knee LMT	yes	no	no	no	no	LMT, degenerative OA	yes	no	yes	yes	yes	arthroscopy	250
444	62	F	R knee injury not improving	no	no	no	no	no	R knee:MMT and degenerative changes	yes	no	yes	yes	yes	arthroscopy	252
445	63	M	R knee pain - through MAC	no	yes	no	no	no	n/a	n/a	yes	n/a	n/a	yes	TKA	253
446	78	M	R knee pain; meniscus tear	yes	no	no	no	no	meniscal tear	no	yes	no	no	no	n/a	253
447	70	F	bilateral knee pain	no	yes	no	no	no	n/a	n/a	yes	n/a	n/a	yes	TKA	253
448	66	F	L knee OA	no	yes	no	no	no	n/a	n/a	yes	n/a	n/a	yes	TKA	254
449	68	F	bilateral knee arthritis	no	yes	no	no	no	n/a	n/a	yes	n/a	n/a	yes	TKA	255
450	67	F	pain L knee, discuss arhtroplasty. Through MAC	no	yes	no	no	no	n/a	n/a	yes	n/a	n/a	yes	TKA	257
451	59	F	bilateral knee pain	no	yes	no	no	no	n/a	n/a	yes	n/a	n/a	no	n/a	257
452	70	M	MAC referral note only; L knee OA	no	yes	no	no	no	n/a	n/a	yes	n/a	n/a	no	n/a	257
453	78	M	MAC referral; L knee pain	no	yes	no	no	no	n/a	n/a	yes	n/a	n/a	yes	TKA	258
454	70	M	L knee cortisone injection	no	yes	no	no	no	n/a	n/a	yes	n/a	n/a	no	n/a	258
455	74	F	worsening OA in knees	no	yes	no	no	no	n/a	n/a	yes	n/a	n/a	yes	TKA	258
456	62	M	Meniscus tear + cortisone injections, degenerative changes	yes	no	yes	yes; follow up at 1 year	no	Osteoarthritic changes; meniscal tear; Baker's cyst	no	yes	no	no	yes	TKA	259
457	80	F	L knee arthritis	no	yes	no	no	no	n/a	n/a	yes	n/a	n/a	yes	TKA	261
458	65	M	DDD, bilateral OA knees	no	yes	no	no	no	n/a	n/a	yes	n/a	n/a	no	n/a	261
459	86	M	R knee OA, Mac referral	no	yes	no	no	no	n/a	n/a	yes	n/a	n/a	yes	TKA	262
460	79	F	OA R>L - stopping activity; through MAC	no	yes	no	no	no	n/a	n/a	yes	n/a	n/a	yes	TKA	263
461	74	F	severe L knee OA - Mac referral	no	yes	no	no	no	n/a	n/a	yes	n/a	n/a	yes	TKA	263
462	71	M	MAC referral; R knee pain -> RTKA	no	yes	no	no	no	n/a	n/a	yes	n/a	n/a	yes	TKA	265
463	84	F	L knee pain, R knee pain; previous L TKA	no	yes	no	no	no	n/a	n/a	yes	n/a	n/a	no	n/a	266
464	60	F	bilateral knee OA	no	yes	no	no	no	n/a	n/a	yes	n/a	n/a	yes	TKA	266
465	78	F	L knee pain - through MAC	no	yes	no	no	no	n/a	n/a	yes	n/a	n/a	yes	TKA	266
466	79	M	mod-severe OA b/l knees	no	yes	no	no	no	n/a	n/a	yes	n/a	n/a	no	n/a	267
467	56	F	R knee effusion, sudden knee swelling	yes	no	no	no	no	effusion, loose body, MMT	no	yes	no	no	no	n/a	267
468	74	M	R knee pain	no	yes	no	no	no	n/a	n/a	yes	n/a	n/a	no	n/a	271
469	60	M	meniscal tear	yes	no	yes	yes	no	partial ACL tear; meniscal tear	no	yes	no	no	yes	Arthroscopy	271
470	58	M	R knee pain and swelling	no	yes	unknown	unknown	no	degeneration of menisci; early OA	no	yes	no	no	no	n/a	272
471	58	M	R knee pain, MMT on MRI	yes	yes	no	no	no	OA changes, MMT	no	yes	no	no	no	n/a	272
472	72	M	R TKA assessment - through MAC	no	yes	no	no	no	n/a	n/a	yes	n/a	n/a	yes	TKA	273
473	57	M	pain in knees, ? Meniscal tear	yes	no	yes	yes	no	n/a	n/a	yes	n/a	n/a	no	n/a	273
474	73	M	R knee pain - through MAC	no	yes	no	no	no	n/a	n/a	yes	n/a	n/a	no	n/a	274
475	55	M	R knee OA, severe	no	yes	no	no	no	n/a	n/a	yes	n/a	n/a	yes	TKA	275
476	66	M	bilateral knee OA - mac referral	no	yes	no	no	no	n/a	n/a	yes	n/a	n/a	no	n/a	275
477	77	F	OA both knees	no	yes	no	no	no	n/a	n/a	yes	n/a	n/a	yes	TKA	275
478	70	F	OA R knee	no	yes	no	no	no	n/a	n/a	yes	n/a	n/a	yes	TKA	276
479	67	M	R knee pain	no	yes	no	no	no	n/a	n/a	yes	n/a	n/a	yes	TKA	276
480	75	F	R knee OA - through MAC	no	yes	no	no	no	n/a	n/a	yes	n/a	n/a	yes	TKA	277
481	57	F	R meniscal tear	yes	yes	no	no	no	degenerative changes at knee; meniscal tear	yes	no	yes	yes	yes	arthroscopy	277
482	69	F	L knee OA; consult for joint replacement	no	no (not on initial consult)	yes	yes (but on reassessment 1 year later)	no	L knee degenerative changes, partial ruputured baker's cyst	no	yes	no	no	yes	TKA	278
483	64	M	R knee OA	no	yes	no	no	no	n/a	n/a	yes	n/a	n/a	no	n/a	278
484	69	M	bilateral knee OA - through MAC	no	yes	no	no	no	n/a	n/a	yes	n/a	n/a	yes	TKA	#REF!
485	68	F	bilatera OA severe	no	yes	no	no	no	n/a	n/a	yes	n/a	n/a	yes	TKA	279
486	68	F	R knee pain and locking; MRI shows MMT	yes	no	no	no	no	MMT, OA	no	yes	no	no	no	n/a	280
487	77	M	L knee OA	no	yes	no	no	no	n/a	n/a	yes	n/a	n/a	yes	TKA	281
488	71	M	bilateral knee OA - through MAC	no	yes	no	no	no	n/a	n/a	yes	n/a	n/a	yes	TKA	282
489	63	F	bilateral knee pain	no	yes	no	no	no	n/a	n/a	yes	n/a	n/a	yes	TKA	282
490	57	F	L knee pain, OA, macerated medial meniscus	no	no	yes	yes	no	early OA; maceration of medial meniscus	no	yes	no	no	yes	TKA	285
491	61	M	R thigh pain, previous fracture	no	yes	no	no	no	n/a	no	yes	no	no	no	n/a	285
492	60	M	MMT, PCL tear; r knee instability	yes	no	no	no	no	MMT, PCL abnormality	no	yes	no	no	no	n/a	286
493	68	F	L knee consult	no	yes	no	no	no	ACL tear; complex meniscal tear; degenerative thinning of cartilage	no	yes	no	no	no	n/a	287
494	56	M	chornic L knee pain	no	no	unknown	no	no	posterior horn MMT	yes	no	yes	yes	yes	arthroscopy	288
495	59	F	L knee pain - through MAC	no	yes	no	no	no	n/a	n/a	yes	n/a	n/a	no	n/a	292
496	58	F	torn lateral meniscus R knee	yes	no	yes	yes	no	horizontal lateral meniscal tear	yes	no	yes	yes	yes	arthroscopy	293
497	76	F	bilateral knee pain	no	yes	no	no	no	n/a	no	yes	no	no	yes	TKA	294
498	59	M	L knee discomfort, unstable	no	yes	no	no	no	non-displaced oblizue tear in MM, unchanged since nov. 2011	no	yes	no	no	no	n/a	294
499	56	F	R knee pain; assess replacement	no	yes	no	no	no	n/a	n/a	yes	n/a	n/a	no	n/a	294
500	63	M	R meniscal tear	yes	no	yes	yes	no	Posterior horn medial meniscus tear	no	yes	no	no	no	n/a	294
501	68	F	L knee pain	no	yes	no	no	no	degenerative changes	no	yes	no	no	no	n/a	294
502	74	M	advanced OA R knee - through MAC	no	yes	no	no	no	n/a	n/a	yes	n/a	n/a	yes	TKA	295
503	57	M	R knee pain and sweling	no	yes	no	no	no	n/a	n/a	yes	n/a	n/a	yes	TKA	295
504	63	M	OA L knee	no	no	yes	no	no	severe OA+MMT	no	yes	no	no	yes	TKA	295
505	67	F	bilateral OA	no	yes	no	no	no	n/a	n/a	yes	n/a	n/a	yes	TKA	295
506	57	F	R knee pain + MRI pathologies	yes	no	no	no	no	MMT, some cartilage thinning	no	yes	no	no	no	n/a	297
507	66	F	advanced OA in both knees	yes	no	no	no	no	advanced degenerative changes, MMT	no	yes	no	no	no	n/a	298
508	60	M	R TKA consideration	no	yes	yes	yes	no	n/a	n/a	yes	n/a	n/a	yes	TKA	299
509	55	F	L knee pain and instability; MRI attached	yes	yes	no	no	no	macerated meniscus, degenerative thinning	no	yes	no	no	no	n/a	301
510	83	F	L TKA?	no	yes	no	no	no	n/a	n/a	yes	n/a	n/a	no	n/a	301
511	66	F	b/l knee pain, difficulty with stairs	no	unknown	unknown	unknown	no	n/a	n/a	yes	n/a	no	no	n/a	302
512	78	F	Severe OA L knee	no	yes	no	no	no	n/a	n/a	yes	n/a	n/a	yes	TKA	302
513	59	F	R knee meniscal tear	yes	no	no	no	no	MMT	no	yes	no	no	yes	TKA	#REF!
514	63	M	OA L knee	no	yes	no	no	no	n/a	n/a	yes	n/a	n/a	no	n/a	303
515	55	F	cartilage tear, awaiting MRI	no	no	no	no	no	cartilage irregularities, esp. at media lcompartment; posterior horn MMTs	no	yes	no	no	no	n/a	303
516	65	F	worsening bilateral knee pain	no	yes	no	no	no	n/a	n/a	yes	n/a	n/a	yes	TKA	303
517	66	F	OA both knees	no	yes	no	no	no	n/a	n/a	yes	n/a	n/a	yes	TKA	303
518	65	M	Chronic L knee dysfunction exacerbation	no	yes	no	no	no	ACL tear, MMT, OA	no	yes	no	no	no	n/a	304
519	55	M	L knee pain with MRI	no	yes	no	no	no	LMT, MM injury, partial ACL tear	no	yes	no	no	no	n/a	305
520	66	F	R knee pain + LMT	yes	unknown	unknown	unknown	no	LMT	no	yes	no	no	no	n/a	306
521	76	M	OA both knees; TKA interested	no	yes	no	no	no	n/a	n/a	yes	n/a	n/a	yes	TKA	306
522	55	M	R knee stiffness, limp	no	no	unknown	unknown	no	degenerative changes, ACL tear	no	yes	no	no	yes	TKA	307
523	71	F	OA L knee	no	yes	no	no	no	n/a	n/a	yes	n/a	n/a	no	n/a	307
524	80	F	R knee pain, mild OA on X-rays	no	yes	no	no	no	n/a	n/a	yes	n/a	n/a	no	n/a	307
525	75	M	bilateral knee pain, OA	no	yes	no	no	no	n/a	n/a	yes	n/a	n/a	yes	TKA	308
526	59	F	L knee MMT, OA	yes	unknown	no	no	no	mild OA, MMT, ligaments intact	no	yes	no	no	no	n/a	309
527	63	F	severe R knee OA	no	yes	no	no	no	n/a	n/a	yes	n/a	n/a	no	n/a	309
528	64	F	R knee pain - OA	no	yes	no	no	no	degenerative changes	no	yes	no	no	yes	TKA	310
529	55	F	R MMT	yes	yes	yes	yes	no	MMT, MCL sprain, degenerative OA	no	yes	no	no	yes	TKA	310
530	66	F	L knee OA + injury	no	yes	no	no	no	complex MMT, marked OA	no	yes	no	no	no	n/a	312
531	62	F	L knee OA	no	yes	no	no	no	n/a	n/a	yes	n/a	n/a	yes	TKA	313
532	66	F	severe OA L knee	no	yes	no	no	no	n/a	n/a	yes	n/a	n/a	yes	TKA	314
533	58	M	medial knee OA / MMT	yes	yes	no	no	no	joint effusion, narrowed compartments, complex MMT	no	yes	no	no	yes	TKA	315
534	67	M	OA bilateral knee	no	yes	no	no	no	n/a	n/a	yes	n/a	n/a	yes	TKA	316
535	58	F	R knee pain	no	yes	no	no	no	n/a	n/a	yes	n/a	n/a	no	n/a	318
536	62	F	R knee pain; possible scope, MRI shows OA, meniscal changes	yes	no	no	no	no	OA, degenerative bilateral meniscal tears	no	yes	no	no	no	n/a	318
537	68	M	R knee oblique meniscal tear	yes	yes	no	no	no	MMT, lateral femoral condylar friction syndrome	yes	no	yes	yes	yes	arthroscopy	319
538	58	F	MMT L knee; pain and ROM difficulty	yes	yes	no	no	no	posterior horn MMT, myotendinous strain, chondromalacia patella	no	yes	n/a	n/a	no	n/a	320
539	59	M	OA L knee	no	yes	no	no	no	n/a	n/a	yes	n/a	n/a	no	n/a	322
540	60	F	ACL tear R knee	no	no	no	no	no	ACL partial tear, cystic ganglion	yes	no	yes	yes	no	n/a	322
541	74	F	L knee pain	no	yes	no	no	no	MMT, bone bruise (medial femoral condyle), focal degenerative thinning	no	yes	no	no	no	n/a	322
542	78	F	R knee pain + meniscal tear on MRI	yes	no	n/a	n/a	no	meniscal tear + mild degenerative changes	no	yes	no	no	no	n/a	#REF!
543	65	M	knee pain, loose bone fragment in R knee	no	yes	no	no	no	MMT, LMT	no	yes	no	no	no	n/a	323
544	73	M	worsening R knee pain, R knee replacement in 2008	no	yes	no	no	no	n/a	n/a	yes	n/a	n/a	no	n/a	323
545	61	F	R knee MMT	yes	unknown	unknown	no	no	large knee effusion, loose body, MMT, degenerative changes	no	yes	no	no	no	n/a	325
546	65	F	arthritic L knee	no	yes	no	no	no	n/a	n/a	yes	n/a	n/a	yes	TKA	325
547	70	F	painful R knee	no	no	no	no	no	MMT, degenerative thinning	no	yes	no	no	no	n/a	327
548	73	F	bilateral knee OA - through MAC	no	yes	no	no	no	n/a	n/a	yes	n/a	n/a	yes	TKA	328
549	86	F	OA L knee	no	yes	no	no	no	n/a	n/a	yes	n/a	n/a	no	n/a	328
550	73	M	L knee OA - arthroplasty	no	yes	no	no	no	n/a	n/a	yes	n/a	n/a	yes	TKA	329
551	67	M	L knee replacement?	no	no	yes	yes	no	degenerative changes,	no	yes	no	no	no	n/a	329
552	55	M	OA L knee - arthroscopy vs. TKA	no	yes	no	no	no	n/a	n/a	yes	n/a	n/a	no	n/a	330
553	58	F	advanced L knee OA	no	yes	no	no	no	n/a	n/a	yes	n/a	n/a	yes	TKA	330
554	77	M	Knee pain due to OA	no	yes	no	no	no	R knee: OA+mmt, partial MCL tear	no	yes	no	no	yes	TKA	331
555	73	F	R knee OA - through MAC	no	yes	no	no	no	n/a	n/a	yes	n/a	n/a	yes	TKA	334
556	64	F	MMT L knee	yes	yes	no	no	no	MMT, degenerative changes	no	yes	no	no	no	n/a	335
557	75	F	severe OA knees	no	yes	no	no	no	n/a	n/a	yes	n/a	n/a	yes	TKA	335
558	69	F	R TKA assessment	no	yes	no	no	no	n/a	n/a	yes	n/a	n/a	yes	TKA	338
559	70	F	L knee injury - MCL + ACL tear, meniscal tear	yes	yes	no	no	no	partial ACL tear, MMT	no	yes	no	no	no	n/a	340
560	58	F	R knee pain	no	yes	no	no	no	n/a	n/a	yes	n/a	n/a	yes	TKA	340
561	87	F	bilateral knee pain / disability	no	yes	no	no	no	n/a	n/a	yes	n/a	n/a	no	n/a	341
562	65	M	R knee complaints	found on MRI	yes	no	no	no	R Knee: osteoarthritic changes; chomdromalacia; small meniscal tear. L Knee: osteoarthritis, meniscal tear	no	yes	no	no	yes	TKA	343
563	62	M	progressive OA with symptoms, TKR?	no	yes	no	no	no	n/a	n/a	yes	n/a	n/a	yes	TKA	344
564	60	M	severe R knee OA	no	yes	no	no	no	n/a	n/a	yes	n/a	n/a	no	n/a	344
565	80	M	L knee OA	no	yes	no	no	no	n/a	n/a	yes	n/a	n/a	yes	TKA	345
566	73	F	R knee OA - through MAC	no	yes	no	no	no	n/a	n/a	yes	n/a	n/a	yes	TKA	346
567	61	F	MMT R knee	yes	yes	no	no	no	MMT; degenerative changes	no	yes	no	no	no	n/a	#REF!
568	69	F	Chronic R knee pain	no	yes	no	no	no	n/a	n/a	yes	n/a	n/a	no	n/a	347
569	69	F	chronic R knee pain, previous TKA	no	yes	no	no	no	n/a	n/a	yes	n/a	n/a	yes	TKA	348
570	82	M	R knee OA	no	yes	no	no	no	n/a	n/a	yes	n/a	n/a	yes	TKA	348
571	79	F	L knee OA, synvisc?	no	yes	no	no	no	n/a	n/a	yes	n/a	n/a	no	n/a	#REF!
572	59	F	L knee pain	no	yes	no	no	no	n/a	n/a	yes	n/a	n/a	no	n/a	349
573	65	F	L meniscal tear	yes	no	no	no	no	LMT, complex	no	yes	no	no	no	n/a	349
574	59	F	L knee pain after hitting it on table	no	yes	no	no	no	n/a	n/a	yes	n/a	n/a	no	n/a	#REF!
575	65	M	OA knees - ready for TKA	no	yes	no	no	no	degenerative joint disease	no	yes	no	no	yes	TKA	351
576	65	F	L knee pain, see MRI and X ray	no	yes	no	no	no	unknown	no	yes	no	no	yes	TKA	352
577	63	F	R knee OA - through MAC	no	yes	no	no	no	n/a	n/a	yes	n/a	n/a	yes	TKA	354
578	59	F	multitude of issues - knees, foot, hip, back	no	unknown	unknown	no	no	n/a	n/a	yes	n/a	n/a	no	n/a	354
579	56	M	OA R knee, severe, through MAC	no	yes	no	no	no	n/a	n/a	yes	n/a	n/a	no	n/a	357
580	77	M	pain and swelling both knees; OA on X-ray	no	yes	no	no	no	n/a	n/a	yes	n/a	n/a	no	n/a	357
581	76	M	L knee TKA	no	yes	no	no	no	n/a	n/a	yes	n/a	n/a	no	n/a	358
582	58	F	R knee pain - see MRI (MMT, degenerative changes	yes	unknown	unknown	no	no	MMT, degenerative changes	no	yes	no	no	no	n/a	358
583	59	F	bilateral knee pain / OA	no	yes	no	no	no	n/a	n/a	yes	n/a	n/a	yes	TKA	359
584	71	F	bilateral knee OA	no	yes	no	no	no	n/a	n/a	yes	n/a	n/a	no	n/a	360
585	76	M	bilateral synvisc knee injections?	no	yes	no	no	no	n/a	n/a	yes	n/a	n/a	no	n/a	362
586	56	M	R knee OA	no	yes	no	no	no	complex MMT	no	yes	no	no	no	n/a	363
587	58	F	worsening knee pain, MRI shows MT	yes	yes	no	no	no	posterior horn MMT	yes	no	yes	yes	no	n/a	365
588	75	M	OA knees and shoulders	no	yes	no	no	no	n/a	n/a	yes	n/a	n/a	no	n/a	#REF!
589	57	F	severe OA - cortisone injections not helping.	no	yes	no	no	no	n/a	n/a	yes	n/a	n/a	yes	TKA	366
590	67	M	Ongoing pain R knee	no	yes	no	no	no	quadriceps femoris muscle rupture close to musculotendinous junction; muscle bruise and edema detected at site of tear.	no	yes	no	no	yes	TKA	366
591	55	F	R knee pain post-fall, MMT on MRI	yes	no	no	no	no	MMT, degenerative changes + osteophytes	no	yes	no	no	no	n/a	368
592	55	M	R knee pain, ACL tear	no	no	no	no	no	MMT, ACL tear, OA in medial compartment	no	yes	no	no	no	n/a	370
593	77	F	OA advancing in knees	no	yes	no	no	no	n/a	n/a	yes	n/a	n/a	no	n/a	371
594	79	F	Bilateral OA	no	yes	no	no	no	OA, MMT, pACLT	no	yes	no	no	yes	TKA	371
595	60	M	L knee OA	no	yes	no	no	no	n/a	n/a	yes	n/a	n/a	no	n/a	372
596	60	F	skiing accident - MRI shows OA, bilateral MT	yes	no	no	no	no	OA, degenerative tears	no	yes	no	no	no	n/a	372
597	83	F	R knee OA	no	yes	no	no	no	n/a	n/a	yes	n/a	n/a	yes	TKA	373
598	61	F	bilateral OA knees - then MAC referral	no	yes	no	no	no	n/a	n/a	yes	n/a	n/a	yes	TKA	373
599	77	F	OA L knee	no	yes	no	no	no	n/a	n/a	yes	n/a	n/a	yes	TKA	373
600	71	F	bilateral knee OA, MAC referral	no	unknown	no	no	no	n/a	n/a	yes	n/a	n/a	yes	TKA	#REF!
601	64	M	L knee severe pain	no	yes	no	no	no	n/a	n/a	yes	n/a	n/a	yes	TKA	375
602	70	F	R knee pain - MAC	no	yes	no	no	no	n/a	n/a	yes	n/a	n/a	yes	TKA	377
603	63	F	R effusion, knee pain; wants surgery	no	yes	no	no	no	n/a	n/a	yes	n/a	n/a	no	n/a	378
604	70	F	mild OA in knees	no	yes	no	no	no	n/a	n/a	yes	n/a	n/a	no	n/a	383
605	55	F	?biopsy, curretage and bone grafting - L knee MRI	no	no	no	no	no	arthrosis, condromalacia, enchondroma	no	yes	no	no	no	n/a	384
606	57	F	review meniscal pathology at knee on MRI	yes	no	no	no	no	MMT	yes	no	yes	yes	yes	arthroscopy	385
607	75	F	R knee pain	no	yes	no	no	no	n/a	n/a	yes	n/a	n/a	no	n/a	386
608	61	M	L knee pain	no	yes	no	no	no	n/a	n/a	yes	n/a	n/a	yes	TKA	390
609	55	F	bilateral knee paion and stiffness	no	yes	no	no	no	n/a	n/a	yes	n/a	n/a	yes	TKA	391
610	78	F	bilateral knee OA - through MAC	no	yes	no	no	no	n/a	n/a	yes	n/a	n/a	yes	TKA	394
611	63	F	R knee pain, meniscal injury recurrence?	yes	yes	no	no	no	n/a	n/a	yes	n/a	n/a	no	n/a	395
612	58	M	Ax L TKR	no	yes	no	no	no	n/a	n/a	yes	n/a	n/a	yes	TKA	398
613	64	F	bilateral knee OA - through MAC	NO	yes	no	no	no	n/a	n/a	yes	n/a	n/a	yes	TKA	399
614	65	F	severe R>L knee pain	no	yes	yes	yes	no	n/a	n/a	yes	n/a	n/a	yes	TKA	400
615	59	F	MMT	yes	yes	no	no	no	posterior horn MMT	no	yes	no	no	no	n/a	401
616	62	F	issues both knees - 2 MRIs	yes	yes	no	no	no	2 MRIs, one day after another; degenerative changes R knee + fluid collection, MMT + cartilage thinning L knee	no	yes	no	no	no	n/a	403
617	70	F	knee pain L more than R	no	yes	no	no	no	n/a	n/a	yes	n/a	n/a	no	n/a	408
618	75	M	bilateral knee OA - through MAC	no	yes	no	no	no	n/a	n/a	yes	n/a	n/a	no	n/a	408
619	78	F	OA both knees	no	yes	no	no	no	degenerative changes at knee, MMT posterior horn tear	no	yes	no	no	no	n/a	418
620	70	F	L knee pain; instability; MRI	yes	unknown	unknown	no	no	degeneration, MMT, ganglion cyst	no	yes	no	no	no	n/a	419
621	61	F	L knee pain, MMT	yes	no	no	no	no	effusion, MMT, degenerative changes	no	yes	no	no	no	n/a	420
622	73	M	R knee pain - went through MAC referral	no	yes	no	no	no	n/a	n/a	yes	n/a	n/a	no	n/a	421
623	69	M	L knee pain - MRI shows parameniscal lesions	yes	no	no	no	no	parameniscal cyst, degenerative changes	no	yes	no	no	no	n/a	421
624	60	F	R knee OA	no	yes	no	no	no	n/a	n/a	yes	n/a	n/a	yes	TKA	425
625	55	F	OA R knee	no	yes	no	no	no	n/a	n/a	yes	n/a	n/a	no	n/a	433
626	65	F	L knee pain - through MAC	no	yes	no	no	no	n/a	n/a	yes	n/a	n/a	yes	TKA	436
627	87	F	R knee pain: MMT	yes	no	yes	yes	no	MMT + severe degenerative changes	no	yes	no	no	yes	TKA	437
628	65	M	L knee pain despite conservative management	no	no	no	no	no	n/a	n/a	yes	n/a	n/a	no	n/a	442
629	55	F	continuing knee pain with MRI report	no	no	no	no	no	no internal derangement; thinning of chondral defect in medial compartment	no	yes	no	no	no	n/a	445
630	65	F	OA Left hip with attached L knee MRI report	no	no	no	no	no	mild degenerative OA; condhromalacia patella; ACL sprain	no	yes	no	no	no	n/a	447
631	61	M	MMT on MRI, L knee pain	yes	no	no	no	no	MMT	yes	no	yes	yes	yes	arthroscopy	449
632	75	F	L knee pain - tibial plateau fracture with MMT on MRI	yes	no	no	no	no	MMT, subchondral nondisplaced fracture, degenerative thinning of cartilage	no	yes	no	no	no	n/a	457
633	69	M	R knee OA - through MAC	no	yes	no	no	no	OA, LMT, ACL degeneration	no	yes	no	no	yes	TKA	469
634	65	F	bilateral knee OA - through MAC	no	yes	no	no	no	n/a	n/a	yes	n/a	n/a	yes	TKA	472
635	78	M	R knee pain, discuss TKA	no	yes	no	no	no	n/a	n/a	yes	n/a	n/a	yes	TKA	479
636	58	F	OA R knee	no	no	yes	no	no	tricompartmental degenerative changes	no	yes	no	no	no	n/a	#REF!
637	71	M	chronic left knee pain, MMT on MRI	yes	no	no	no	no	screws at mid-patella; diffuse edema; degenerative changes, MMT	no	yes	no	no	yes	TKA	490
638	85	M	severe knee arthritis	no	yes	no	no	no	n/a	n/a	yes	n/a	n/a	no	n/a	508
639	68	F	R knee pain / arthritis	no	yes	no	no	no	n/a	n/a	yes	n/a	n/a	no	n/a	512
640	63	F	L knee OA - through MAC	no	yes	no	no	no	n/a	n/a	yes	n/a	n/a	yes	TKA	541
641	79	F	R knee pain, OA on X-ray	no	yes	no	no	no	n/a	n/a	yes	n/a	n/a	no	n/a	541
642	70	F	bilateral knee OA - through MAC	no	yes	no	no	no	n/a	n/a	yes	n/a	n/a	yes	TKA	584
643	71	F	Ongoing medial knee problems	no	yes	no	no	no	ACL tear; degeneration of menisci, OA	no	yes	no	no	no	n/a	589
644	79	M	ongoing knee pain	no	yes	no	no	no	n/a	n/a	yes	n/a	n/a	no	n/a	602
645	76	F	R knee pain - through MAC	no	yes	no	no	no	MMT, LMT, quad tendon tendinosis, advanced degenerative changes	no	yes	no	no	yes	TKA	634
646	69	F	L knee osteoarthritis	no	no	yes	yes	no	Tricompartmental degenerative changes	no	yes	no	no	yes	TKA	#REF!
647	59	M	OA R knee and hip	no	yes	no	no	no	n/a	n/a	yes	n/a	n/a	no	n/a	678
648	66	F	L knee meniscal tear and pain?	yes	yes	yes	no	no	medial meniscus tear, advanced medial compartment OA	no	yes	no	no	yes	arthroscopy	99999999
649	68	M	L knee OA	no	yes	no	no	no	degenerative changes	no	yes	no	no	yes	TKA	99999999
650	61	M	L knee OA	no	yes	no	no	no	n/a	n/a	yes	n/a	n/a	yes	TKA	99999999
651	65	M	R knee pain	no	yes	no	no	no	n/a	n/a	yes	n/a	n/a	yes	TKA	99999999
652	78	F	NO REFERRAL NOTE	no	unknown	no	no	no	n/a	n/a	yes	n/a	n/a	no	n/a	99999999
653	70	F	L knee fall - patellar fracture	no	yes	no	no	no	n/a	n/a	yes	n/a	n/a	yes	ORIF	#REF!
